# Supplementary material for: The Role of Homogeneous Waiting Group Criteria in Patient Referrals: Views of General Practitioners and Specialists in South Tyrol, Italy
Source: Healthcare (Basel). 2024 May 10;12(10):985. doi: 10.3390/healthcare12100985 (PMC11120922; doi:10.3390/healthcare12100985)
Supplement: Supplementary file 1 [file healthcare-12-00985-s001.zip]

Archive with 1 entries (1 files):
- healthcare-2921989-supplementary.pdf
